# Supplementary material for: Genetic diversity of the melanocortin-1 receptor in an admixed population of Rio de Janeiro: Structural and functional impacts of Cys35Tyr variant
Source: PLoS One. 2022 Apr 22;17(4):e0267286. doi: 10.1371/journal.pone.0267286 (PMC9032367; doi:10.1371/journal.pone.0267286)
Supplement: S2 Table — (XLSX) [file pone.0267286.s002.xlsx]

## Sheet: S2 Table 
	Table S2: MAF of MC1R polymorphisms from The 1000 genomes populations.
	SNP ID*		Aa change*		Number of Minor Allele		Africa					Asia					Europe
							GWD	LWK	MSL	YRI		CDX	CHB	CHS	JPT		FIN	GBR	IBS	TSI
	rs554831935		p.Arg8Lys		4		-	-	-	-		0.018	-	0.005	-		-	-	-	-
	rs201533137		p.Gln23*		2		-	-	-	0.010		-	-	-	-		-	-	-	-
	rs540424761		p.Gly25Glu		1		0.005	-	-	-		-	-	-	-		-	-	-	-
	rs312262906		p.Asn29fs		2		-	-	-	-		-	-	-	-		-	0.006	-	0.005
	rs1805005		p.Val60Leu		101		-	0.011	-	-		-	-	-	-		0.051	0.121	0.154	0.170
	rs372590533		p.Arg67Trp		1		-	-	-	-		-	-	-	-		-	-	0.005	-
	rs34090186		p.Arg67Gln		3		-	-	-	-		0.006	-	0.005	0.005		-	-	-	-
	rs34474212		p.Ser83Pro		0		-	-	-	-		-	-	-	-		-	-	-	-
	rs375562624		p.Ser83Ser		1		-	-	-	-		-	-	-	0.005		-	-	-	-
	rs1805006		p.Asp84Glu		7		-	-	-	-		-	-	-	-		-	0.012	0.009	0.014
	rs2228479		p.Val92Met		261		-	-	-	-		0.418	0.214	0.335	0.111		0.055	0.121	0.051	0.062
	rs34158934		p.Thr95Met		3		-	-	0.022	-		-	-	-	-		-	-	-	-
	rs573416648		p.Thr95Thr		1		-	-	-	-		-	-	-	-		0.005	-	-	-
	rs140650544		p.Ala103Ala		3		0.005	-	0.007	-		-	-	-	0.005		-	-	-	-
	rs3212364		p.Leu106Leu		32		0.032	0.069	0.058	0.0245		-	-	-	-		-	-	-	-
	rs546618600		p.Arg109Trp		1		-	-	-	-		-	0.005	-	-		-	-	-	-
	rs377050541		p.Ala110Ala		2		-	-	-	-		-	-	-	0.010		-	-	-	-
	rs33932559		p.Ile120Thr		38		-	-	-	-		0.006	0.097	0.05	0.034		-	-	-	-
	rs201192930		p.Val122Met		1		0.005	-	-	-		-	-	-	-		-	-	-	-
	rs372929572		p.Ala139Ala		1		-	-	-	-		-	0.005	-	-		-	-	-	-
	rs11547464		p.Arg142His		9		-	-	-	-		-	-	-	-		0.010	-	0.028	0.005
	rs374423188		p.Ala149Thr		1		0.005	-	-	-		-	-	-	-		-	-	-	-
	rs1805007		p.Arg151Cys		48		-	-	-	-		-	0.005	-	-		0.086	0.103	0.033	0.024
	rs149922657		p.Arg151His		1		-	-	-	-		-	-	-	-		-	-	-	0.005
	rs201827012		p.Arg151Arg		0		-	-	-	-		-	-	-	-		-	-	-	-
	rs1110400		p.Ile155Thr		7		-	-	-	-		-	-	-	-		-	0.006	0.023	0.005
	rs3212365		p.Val156Leu		8		-	0.006	-	0.035		-	-	-	-		-	-	-	-
	rs1805008		p.Arg160Trp		40		-	-	-	-		-	-	-	-		0.081	0.069	0.009	0.048
	rs574552620		p.Ala161Val		1		0.005	-	-	-		-	-	-	-		-	-	-	-
	rs541831292		p.Ala161Ala		1		-	-	-	-		-	-	-	-		-	-	0.005	-
	rs885479		p.Arg163Gln		548		-	-	-	-		0.535	0.640	0.59	0.740		0.172	0.075	0.019	0.010
	rs35040147		p.Ala166Gly		4		-	-	-	-		0.018	-	0.005	-		-	-	-	-
	rs34612847		p.Ile168Ile		2		0.005	-	0.007	-		-	-	-	-		-	-	-	-
	rs145781072		p.Thr177Thr		2		0.005	0.006	-	-		-	-	-	-		-	-	-	-
	rs555179612		p.Ile180fs		3		-	-	-	-		-	-	-	-		-	0.006	0.005	0.005
	rs530102853		p.Asp184Asn		1		-	0.006	-	-		-	-	-	-		-	-	-	-
	rs373597800		p.Val194Val		1		-	-	-	0.005		-	-	-	-		-	-	-	-
	rs3212366		p.Phe196Leu		9		-	0.006	-	0.035		-	-	-	-		-	-	-	0.005
	rs538459120		p.Tyr207Tyr		1		-	-	-	0.005		-	-	-	-		-	-	-	-
	rs188462456		p.Leu211Val		1		-	-	-	0.005		-	-	-	-		-	-	-	-
	rs34564466		p.Leu211Leu		1		-	0.006	-	-		-	-	-	-		-	-	-	-
	rs200000734		p.Arg213Trp		4		0.005	-	-	0.010		-	-	-	-		-	-	-	0.005
	rs369807854		p.Ala222Thr		1		-	-	-	-		0.006	-	-	-		-	-	-	-
	rs372152373		p.Arg223Trp		1		-	-	-	0.005		-	-	-	-		-	-	-	-
	rs146544450		p.Gln233Gln		3		-	0.006	-	-		-	-	-	-		-	-	-	0.010
	rs370073863		p.Leu263Phe		1		-	-	-	0.005		-	-	-	-		-	-	-	-
	rs181269865		p.Ile264Ile		4		-	-	-	-		-	-	-	-		0.020	-	-	-
	rs527697723		p.Pro268Arg		1		-	-	-	-		-	-	-	-		-	-	-	0.005
	rs552512218		p.Glu269Lys		2		-	-	-	-		-	0.005	0.005	-		-	-	-	-
	rs375813196		p.Cys273Cys		3		0.005	-	-	0.010		-	-	-	-		-	-	-	-
	rs141177570		p.Asn281Ser		2		-	-	-	0.010		-	-	-	-		-	-	-	-
	rs550480383		p.Leu284Leu		1		-	-	-	-		-	-	0.005	-		-	-	-	-
	rs373957223		p.Ile287Met		1		-	-	-	0.005		-	-	-	-		-	-	-	-
	rs1805009		p.Asp294His		7		-	-	-	-		-	-	-	-		0.005	0.006	0.014	0.010
	rs143395134		p.Tyr298Tyr		2		-	-	-	-		-	0.005	-	-		-	-	0.005	-
	rs3212367		p.Phe300Phe		59		0.086	0.075	0.087	0.074		-	-	-	-		-	-	-	-
	rs575607312		p.Gln303Arg		1		-	0.006	-	-		-	-	-	-		-	-	-	-
	rs368507952		p.Arg306His		1		-	-	-	-		-	0.005	-	-		-	-	-	-
	rs2228478		p.Thr314Thr		665		0.686	0.402	0.514	0.431		0.418	0.214	0.335	0.130		0.056	0.144	0.103	0.090
	rs151318945		p.Ser316Ser		4		0.686	0.402	0.514	0.431		0.418	0.214	0.335	0.130		0.056	0.144	0.103	0.090
	rs3212368		3’UTR		135		0.295	0.103	0.188	0.129		-	-	-	-		-	-	-	-
	*The polymorphisms in bold represent the same variants identified in RJ population.

## Sheet: Nonsyn-syn analysis
													Genotype (ratio)			Synonymous				Missense				Nonsense				Frameshift
	Variant type	21 var	87 var	RJ 30 var					# ind	Total SNP	SNP/ind		heteroz	Homo mut		# Mutation	% mutation	Mut / ind		# Mutation	% mutation	Mut / ind		# Mutation	% mutation	Mut / ind		# Mutation	% mutation	Mut / ind						Population	SNV	Frequency					Number of SNV				Porcent
splice_region_variant&synonymous_variant	synonymous_variant			15			Africa																									SYN	NONSYN	Indel		Africa	synonymous	0.911422				Population	Syn	Nonsyn	Indel	#	Syn	Nonsyn	Indel
	frameshift_variant			1				GWD	110	135	1.22727		0.622222	0.377778		130	0.962963	1.18182		5	0.037037	0.0454545		0	0	0		0	0	0		0.962963	0.037037	0		Africa	nonsynonymous	0.0885781			AFRICA	GWD	7	5	0	12	0.583333	0.416667	0
	missense_variant			14				LWK	87	96	1.10345		0.916667	0.0833333		90	0.9375	1.03448		6	0.0625	0.0689655		0	0	0		0	0	0		0.9375	0.0625	0		Africa	Indel	0				LWK	6	5	0	11	0.545455	0.454545	0
(nonsense)	stop_gained			0				MSL	69	79	1.14493		0.78481	0.21519		76	0.962025	1.10145		3	0.0379747	0.0434783		0	0	0		0	0	0		0.962025	0.0379747	0		Asia	synonymous	0.250318				MSL	5	1	0	6	0.833333	0.166667	0
	Total			30				YRI	101	119	1.17822		0.865546	0.134454		95	0.798319	0.940594		22	0.184874	0.217822		2	0.0168067	0.019802		0	0	0		0.798319	0.201681	0		Asia	nonsynonymous	0.749682				YRI	6	9	0	15	0.4	0.6	0
									367	429	1.16894					391	0.911422	1.0654		36	0.0839161	0.0980926		2	0.004662	0.00544959		0	0			0.911422	0.0885781	0		Asia	Indel	0
																																				Europe	synonymous	0.209596			ASIA	CHS	2	7	0	9	0.222222	0.777778	0
	HIGH						Asia																													Europe	nonsynonymous	0.777778				CDX	1	7	0	8	0.125	0.875	0
	MODERATE							CDX	85	186	2.18824		0.698925	0.301075		55	0.295699	0.647059		131	0.704301	1.54118		0	0	0		0	0	0		0.295699	0.704301	0		Europe	Indel	0.0126263				CHB	3	7	0	10	0.3	0.7	0
	LOW							CHB	103	209	2.02913		0.822967	0.177033		46	0.220096	0.446602		163	0.779904	1.58252		0	0	0		0	0	0		0.220096	0.779904	0		Dark skin	synonymous	0.757576				JPT	4	4	0	8	0.5	0.5	0
	Total							CHS	100	232	2.32		0.85	0.15		65	0.280172	0.65		167	0.72	1.67		0	0	0		0	0	0		0.280172	0.72	0		Dark skin	nonsynonymous	0.242424
								JPT	104	160	1.53846		0.65	0.35		31	0.19375	0.298077		129	0.80625	1.24038		0	0	0		0	0	0		0.19375	0.80625	0		Dark skin	Indel	0			EUROPE	FIN	4	7	0	11	0.363636	0.636364	0
									392	787	2.00765					197	0.250318	0.502551		590	0.749682	1.5051		0	0	0		0	0			0.250318	0.749682	0		Intermed skin	synonymous	0.5				GBR	1	8	2	11	0.0909091	0.727273	0.181818
	0	hom ref																																		Intermed skin	nonsynonymous	0.5				IBS	4	10	1	15	0.266667	0.666667	0.0666667
	1	het					Europa																													Intermed skin	Indel	0				TSI	3	13	2	18	0.166667	0.722222	0.111111
	2	hom alt						FIN	99	102	1.0303		0.931373	0.0686275		18	0.176471	0.181818		84	0.823529	0.848485		0	0	0		0	0	0		0.176471	0.823529	0		Light skin	synonymous	0.216867
								GBR	87	111	1.27586		0.954955	0.045045		25	0.225225	0.287356		84	0.756757	0.965517		0	0	0		2	0.018018	0.0229885		0.225225	0.756757	0.018018		Light skin	nonsynonymous	0.771084			RJ	Dark	6	5	0	11	0.545455	0.454545	0
								IBS	107	91	0.850467		0.901099	0.0989011		20	0.21978	0.186916		70	0.769231	0.654206		0	0	0		1	0.010989	0.00934579		0.21978	0.769231	0.010989		Light skin	Indel	0.0120482				Intermed	5	4	0	9	0.555556	0.444444	0
								TSI	105	92	0.87619		0.913043	0.0869565		20	0.217391	0.190476		70	0.76087	0.666667		0	0	0		2	0.0217391	0.0190476		0.217391	0.76087	0.0217391								Light	6	13	1	20	0.3	0.65	0.05
									398	396	0.994975					83	0.209596	0.208543		308	0.777778	0.773869		0	0	0		5	0.0126263			0.209596	0.777778	0.0126263
							RJ
								LIGHT		83	1.10667		0.951807	0.0481928		18	0.216867	0.24		64	0.771084	0.853333		0	0	0		1	0.0120482	0.0133333		0.216867	0.771084	0.0120482
								INTERMED		30	0.857143		0.933333	0.0666667		15	0.5	0.428571		15	0.5	0.428571		0	0	0		0	0	0		0.5	0.5	0								Africa	11	17	0	28	0.392857	0.607143	0
								DARK		33	1.375		0.878788	0.121212		25	0.757576	1.04167		8	0.242424	0.333333		0	0	0		0	0	0		0.757576	0.242424	0								Asia	7	11	0	18	0.388889	0.611111	0
																																										Europe	7	14	2	23	0.304348	0.608696	0.0869565
																																										Dark	6	5	0	11	0.545455	0.454545	0
																																										Intermed	5	4	0	9	0.555556	0.444444	0
																																										Light	6	13	1	20	0.3	0.65	0.05

## Sheet: dn-ds
	Table 3: Natural selection signature on skin color phenotype from RJ
	Skin		Positive			Purifying
			HA: dN > dS	p-value		HA: dN < dS	p-value		Θ (x104)	π (x104)	Tajima's D
	Dark		-0.96	1		0.99	0.16		2.6	11.8	-1.60391
	Intermed		-0.54	1		0.52	0.3		1.96	8.8	-1.44663
	Light		1.56	0.06		-1.69	1		0.356	11.3	-1.86752*
	NÃO INCLUIR!!!

## Sheet: Aa distribution
Table 3: Aminoacid distribution over the Melanocyte-stimulating hormone receptor family for the mutation sites.
Mutation site*	Uniprot reviewed**	All Uniprot
35	100 % C	50 % C; 0.04% Y
155	89% I; 11% V	93.57% I; 0.04% T
156	78% V; 22% M	30.03% V
196	99% F	86.46% F; 12.74% L
256	100% P	96.05% P; 0.04% S
*according to MC1R numbering
**correspond to 79 sequences
percentages shown only for the selected variants
