# Supplementary material for: Genetic diversity of the melanocortin-1 receptor in an admixed population of Rio de Janeiro: Structural and functional impacts of Cys35Tyr variant
Source: PLoS One. 2022 Apr 22;17(4):e0267286. doi: 10.1371/journal.pone.0267286 (PMC9032367; doi:10.1371/journal.pone.0267286)
Supplement: S3 Table — Pairwise FSTs among populations from the 1000 Genome Consortium and Rio de Janeiro. The Fst is given for each pair of populations in the lower left triangle of the matrix. The upper right triangle of the matrix is shown the confidence interval (lower limit—upper limit). (XLSX) [file pone.0267286.s003.xlsx]

## Sheet: S3 Table
		Table S3: Nei's pairwise Fst distance for RJ and the 1000 Genomes populations: Lower and upper matrices show the Fst values for MC1R variants and confidence intervals respectively, between each population.
			Africa					Asia					Europe					RJ
		POP	GWD	LWK	MSL	YRI		CDX	CHB	CHS	JPT		FIN	GBR	IBS	TSI		Dark	Interm	Light
		GWD	0.000	0.00 - 0.13	0.00 - 0.05	0.00 - 0.10		0.11 - 0.48	0.18 - 0.53	0.17 - 0.50	0.17 - 0.64		0.09 - 0.47	0.08 - 0.37	0.04 - 0.42	0.04 - 0.44		0.01 - 0.08	0.04 - 0.38	0.05 - 0.42
		LWK	0.095	0.000	0.00 - 0.02	0.00 - 0.01		0.01 - 0.45	0.07 - 0.51	0.02 - 0.47	0.07 - 0.63		0.06 - 0.22	0.07 - 0.13	0.03 - 0.16	0.04 - 0.18		0.00 - 0.02	0.02 - 0.12	0.04 - 0.17
		MSL	0.030	0.013	0.000	0.00 - 0.01		0.02 - 0.44	0.13 - 0.49	0.06 - 0.46	0.12 - 0.61		0.08 - 0.32	0.07 - 0.21	0.04 - 0.26	0.04 - 0.28		-0.01 - 0.02	0.04 - 0.21	0.05 - 0.27
		YRI	0.073	0.001	0.007	0.000		0.00 - 0.46	0.08 - 0.51	0.02 - 0.48	0.07 - 0.63		0.06 - 0.23	0.07 - 0.14	0.03 - 0.18	0.03 - 0.19		-0.01 - 0.01	0.02 - 0.13	0.04 - 0.19
		CDX	0.313	0.266	0.271	0.258		0.000	0.02 - 0.09	0.00 - 0.01	0.07 - 0.2		0.16 - 0.28	0.12 - 0.31	0.15 - 0.43	0.15 - 0.43		0.00 - 0.33	0.10 - 0.31	0.15 - 0.37
		CHB	0.382	0.300	0.321	0.295		0.061	0.000	0.00 - 0.03	0.02 - 0.03		0.07 - 0.29	0.03 - 0.39	0.05 - 0.48	0.06 - 0.50		0.09 - 0.40	0.03 - 0.37	0.06 - 0.42
		CHS	0.336	0.2734	0.286	0.267		0.007	0.0198	0.000	0.03 - 0.12		0.12 - 0.27	0.08 - 0.34	0.10 - 0.44	0.11 - 0.46		0.03 - 0.36	0.06 - 0.34	0.11 - 0.39
		JPT	0.481	0.399	0.420	0.391		0.146	0.0232	0.083	0.000		0.03 - 0.4	0.01 - 0.5	0.01 - 0.6	0.01 - 0.61		0.09 - 0.53	0.01 - 0.51	0.03 - 0.54
		FIN	0.333	0.153	0.218	0.162		0.239	0.197	0.215	0.264		0.000	0.00 - 0.03	0.01 - 0.07	0.00 - 0.08		0.03 - 0.28	0.02 - 0.04	0.01 - 0.04
		GBR	0.270	0.104	0.162	0.114		0.223	0.222	0.216	0.307		0.020	0.000	0.00 - 0.03	0.00 - 0.03		0.03 - 0.18	0.00 - 0.06	0.00 - 0.03
		IBS	0.315	0.122	0.193	0.134		0.299	0.291	0.290	0.381		0.042	0.014	0.000	0.00 -0.00		0.00 - 0.22	0.00 - 0.03	0.00 - 0.01
		TSI	0.323	0.132	0.202	0.143		0.304	0.297	0.295	0.387		0.043	0.014	-0.001	0.000		0.01 - 0.25	0.01 - 0.04	0.00 - 0.02
		Dark	0.044	0.003	-0.003	-0.004		0.216	0.260	0.229	0.353		0.157	0.108	0.135	0.143		0.000	0.00 -0.16	0.01 - 0.23
		Interm	0.272	0.083	0.149	0.093		0.270	0.249	0.255	0.333		0.031	0.023	0.010	0.017		0.096	0.000	0.00 -0.03
		Light	0.312	0.126	0.194	0.137		0.293	0.272	0.278	0.351		0.025	0.013	0.002	0.005		0.138	0.011	0.000

## Sheet: Nonsyn-syn analysis
													Genotype (ratio)			Synonymous				Missense				Nonsense				Frameshift
	Variant type	21 var	87 var	RJ 30 var					# ind	Total SNP	SNP/ind		heteroz	Homo mut		# Mutation	% mutation	Mut / ind		# Mutation	% mutation	Mut / ind		# Mutation	% mutation	Mut / ind		# Mutation	% mutation	Mut / ind						Population	SNV	Frequency					Number of SNV				Porcent
splice_region_variant&synonymous_variant	synonymous_variant			15			Africa																									SYN	NONSYN	Indel		Africa	synonymous	0.911422				Population	Syn	Nonsyn	Indel	#	Syn	Nonsyn	Indel
	frameshift_variant			1				GWD	110	135	1.22727		0.622222	0.377778		130	0.962963	1.18182		5	0.037037	0.0454545		0	0	0		0	0	0		0.962963	0.037037	0		Africa	nonsynonymous	0.0885781			AFRICA	GWD	7	5	0	12	0.583333	0.416667	0
	missense_variant			14				LWK	87	96	1.10345		0.916667	0.0833333		90	0.9375	1.03448		6	0.0625	0.0689655		0	0	0		0	0	0		0.9375	0.0625	0		Africa	Indel	0				LWK	6	5	0	11	0.545455	0.454545	0
(nonsense)	stop_gained			0				MSL	69	79	1.14493		0.78481	0.21519		76	0.962025	1.10145		3	0.0379747	0.0434783		0	0	0		0	0	0		0.962025	0.0379747	0		Asia	synonymous	0.250318				MSL	5	1	0	6	0.833333	0.166667	0
	Total			30				YRI	101	119	1.17822		0.865546	0.134454		95	0.798319	0.940594		22	0.184874	0.217822		2	0.0168067	0.019802		0	0	0		0.798319	0.201681	0		Asia	nonsynonymous	0.749682				YRI	6	9	0	15	0.4	0.6	0
									367	429	1.16894					391	0.911422	1.0654		36	0.0839161	0.0980926		2	0.004662	0.00544959		0	0			0.911422	0.0885781	0		Asia	Indel	0
																																				Europe	synonymous	0.209596			ASIA	CHS	2	7	0	9	0.222222	0.777778	0
	HIGH						Asia																													Europe	nonsynonymous	0.777778				CDX	1	7	0	8	0.125	0.875	0
	MODERATE							CDX	85	186	2.18824		0.698925	0.301075		55	0.295699	0.647059		131	0.704301	1.54118		0	0	0		0	0	0		0.295699	0.704301	0		Europe	Indel	0.0126263				CHB	3	7	0	10	0.3	0.7	0
	LOW							CHB	103	209	2.02913		0.822967	0.177033		46	0.220096	0.446602		163	0.779904	1.58252		0	0	0		0	0	0		0.220096	0.779904	0		Dark skin	synonymous	0.757576				JPT	4	4	0	8	0.5	0.5	0
	Total							CHS	100	232	2.32		0.85	0.15		65	0.280172	0.65		167	0.72	1.67		0	0	0		0	0	0		0.280172	0.72	0		Dark skin	nonsynonymous	0.242424
								JPT	104	160	1.53846		0.65	0.35		31	0.19375	0.298077		129	0.80625	1.24038		0	0	0		0	0	0		0.19375	0.80625	0		Dark skin	Indel	0			EUROPE	FIN	4	7	0	11	0.363636	0.636364	0
									392	787	2.00765					197	0.250318	0.502551		590	0.749682	1.5051		0	0	0		0	0			0.250318	0.749682	0		Intermed skin	synonymous	0.5				GBR	1	8	2	11	0.0909091	0.727273	0.181818
	0	hom ref																																		Intermed skin	nonsynonymous	0.5				IBS	4	10	1	15	0.266667	0.666667	0.0666667
	1	het					Europa																													Intermed skin	Indel	0				TSI	3	13	2	18	0.166667	0.722222	0.111111
	2	hom alt						FIN	99	102	1.0303		0.931373	0.0686275		18	0.176471	0.181818		84	0.823529	0.848485		0	0	0		0	0	0		0.176471	0.823529	0		Light skin	synonymous	0.216867
								GBR	87	111	1.27586		0.954955	0.045045		25	0.225225	0.287356		84	0.756757	0.965517		0	0	0		2	0.018018	0.0229885		0.225225	0.756757	0.018018		Light skin	nonsynonymous	0.771084			RJ	Dark	6	5	0	11	0.545455	0.454545	0
								IBS	107	91	0.850467		0.901099	0.0989011		20	0.21978	0.186916		70	0.769231	0.654206		0	0	0		1	0.010989	0.00934579		0.21978	0.769231	0.010989		Light skin	Indel	0.0120482				Intermed	5	4	0	9	0.555556	0.444444	0
								TSI	105	92	0.87619		0.913043	0.0869565		20	0.217391	0.190476		70	0.76087	0.666667		0	0	0		2	0.0217391	0.0190476		0.217391	0.76087	0.0217391								Light	6	13	1	20	0.3	0.65	0.05
									398	396	0.994975					83	0.209596	0.208543		308	0.777778	0.773869		0	0	0		5	0.0126263			0.209596	0.777778	0.0126263
							RJ
								LIGHT		83	1.10667		0.951807	0.0481928		18	0.216867	0.24		64	0.771084	0.853333		0	0	0		1	0.0120482	0.0133333		0.216867	0.771084	0.0120482
								INTERMED		30	0.857143		0.933333	0.0666667		15	0.5	0.428571		15	0.5	0.428571		0	0	0		0	0	0		0.5	0.5	0								Africa	11	17	0	28	0.392857	0.607143	0
								DARK		33	1.375		0.878788	0.121212		25	0.757576	1.04167		8	0.242424	0.333333		0	0	0		0	0	0		0.757576	0.242424	0								Asia	7	11	0	18	0.388889	0.611111	0
																																										Europe	7	14	2	23	0.304348	0.608696	0.0869565
																																										Dark	6	5	0	11	0.545455	0.454545	0
																																										Intermed	5	4	0	9	0.555556	0.444444	0
																																										Light	6	13	1	20	0.3	0.65	0.05

## Sheet: dn-ds
	Table 3: Natural selection signature on skin color phenotype from RJ
	Skin		Positive			Purifying
			HA: dN > dS	p-value		HA: dN < dS	p-value		Θ (x104)	π (x104)	Tajima's D
	Dark		-0.96	1		0.99	0.16		2.6	11.8	-1.60391
	Intermed		-0.54	1		0.52	0.3		1.96	8.8	-1.44663
	Light		1.56	0.06		-1.69	1		0.356	11.3	-1.86752*
	NÃO INCLUIR!!!

## Sheet: Aa distribution
Table 3: Aminoacid distribution over the Melanocyte-stimulating hormone receptor family for the mutation sites.
Mutation site*	Uniprot reviewed**	All Uniprot
35	100 % C	50 % C; 0.04% Y
155	89% I; 11% V	93.57% I; 0.04% T
156	78% V; 22% M	30.03% V
196	99% F	86.46% F; 12.74% L
256	100% P	96.05% P; 0.04% S
*according to MC1R numbering
**correspond to 79 sequences
percentages shown only for the selected variants
